# Supplementary material for: Blast resistance in Indian rice landraces: Genetic dissection by gene specific markers
Source: PLoS One. 2019 Jan 23;14(1):e0211061. doi: 10.1371/journal.pone.0211061 (PMC6343911; doi:10.1371/journal.pone.0211061)
Supplement: S1 Table — (XLSX) [file pone.0211061.s003.xlsx]

## Sheet: Sheet1
S.No.	Alternate name	Accession Number	Common name	State	Village	Block	District	Latitude	Longitude
1	GENO3	AC-199	Dodgyab 2-2	Maharashtra	Not available	Not available	Not available	Not available	Not available
2	GENO4	AC-231	Chinoot	Madhya Pradesh	NA	NA	NA	NA	NA
3	GENO5	AC-261	Poonakar	Tamil Nadu	NA	NA	NA	NA	NA
4	GENO6	AC-274	Wadansamba	Tamil Nadu	NA	NA	NA	NA	NA
5	GENO7	AC-290	Mypali	Tamil Nadu	NA	NA	NA	NA	NA
6	GENO8	AC-295	Bangarutheega	Tamil Nadu	NA	NA	NA	NA	NA
7	GENO9	AC-296	Manasagaeam	Tamil Nadu	NA	NA	NA	NA	NA
8	GENO10	AC-301	Kartika amba	Tamil Nadu	NA	NA	NA	NA	NA
9	GENO11	AC-304	Peria kichili	Tamil Nadu	NA	NA	NA	NA	NA
10	GENO12	AC-305	Pormbalai	Tamil Nadu	NA	NA	NA	NA	NA
11	GENO13	AC-317	Pasudhandu	Tamil Nadu	NA	NA	NA	NA	NA
12	GENO14	AC-326	Rangoon samba	Tamil Nadu	NA	NA	NA	NA	NA
13	GENO15	AC-335	Pottiatragada	Tamil Nadu	NA	NA	NA	NA	NA
14	GENO16	AC- 355	Velluliari kayama	Kerala	NA	NA	NA	NA	NA
15	GENO17	AC-365	Kavanguri Poothala	Kerala	NA	NA	NA	NA	NA
16	GENO18	AC-366	Kavanguri Poothala	Kerala	NA	NA	NA	NA	NA
17	GENO19	AC-368	Erava pandy	Kerala	NA	NA	NA	NA	NA
18	GENO20	AC-373	Punsana No83	Kerala	NA	NA	NA	NA	NA
19	GENO21	AC-427	Kajal champa	Orissa	NA	NA	NA	NA	NA
20	GENO22	AC-431	Usa	Orissa	NA	NA	NA	NA	NA
21	GENO23	AC-436	DI 3	Orissa	NA	NA	NA	NA	NA
22	GENO24	AC-452	Mypali	Orissa	NA	NA	NA	NA	NA
23	GENO25	AC-473	CM 76	Punjab	NA	NA	NA	NA	NA
24	GENO26	AC-476	Basumati 370	Punjab	NA	NA	NA	NA	NA
25	GENO27	AC-39737	Champe	Sikkim	Santala		E. Sikkim	27.3084° N	88.6724° E
26	GENO28	AC-39738	Champei sali	Sikkim	Sirubani	Sangh	E. Sikkim	27.3084° N	88.6724° E
27	GENO29	AC-39739	Chhota atte (S)	Sikkim	Nage Thang	Sangh	E. Sikkim	27.3084° N	88.6724° E
28	GENO30	AC-39741	Anadi	Sikkim	Nazitam	Nazitam	E. Sikkim	27.3084° N	88.6724° E
29	GENO31	AC-39742	Basmati (s)	Sikkim	Nazitam	Nazitam	E. Sikkim	27.3084° N	88.6724° E
30	GENO32	AC-39744	Thula atte	Sikkim	Nazitam	Nazitam	E. Sikkim	27.3084° N	88.6724° E
31	GENO33	AC-39746	Taichung	Sikkim	Rumtek	Rumtek	E. Sikkim	27.3084° N	88.6724° E
32	GENO34	AC-39747	Kanchu atte	Sikkim	Rumtek	Rumtek	E. Sikkim	27.3084° N	88.6724° E
33	GENO35	AC-39750	Baghey tulashi (s)	Sikkim	Rahutay	Rumtek	E. Sikkim	27.3084° N	88.6724° E
34	GENO36	AC-39751	Chirakhey	Sikkim	Rahutay	Rumtek	E. Sikkim	27.3084° N	88.6724° E
35	GENO37	AC-39752	Basmati(s)	Sikkim	Turku	Tarku	S. Sikkim	27.2858° N	88.3946° E
36	GENO38	AC-39754	Chhota Atte	Sikkim	Tarku	Tanak	S. Sikkim	27.2858° N	88.3946° E
37	GENO39	AC-39756	Bada Atte	Sikkim	Tinik Chisopani	Tark	S. Sikkim	27.2858° N	88.3946° E
38	GENO40	AC-39757	Lamo	Sikkim	Tinik Chisopani	Tark	S. Sikkim	27.2858° N	88.3946° E
39	GENO41	AC-39759	Atte	Sikkim	Qwizing	Tark	S. Sikkim	27.2858° N	88.3946° E
40	GENO42	AC-39760	Pusa Basmati (s)	Sikkim	Qwizing	Tark	S. Sikkim	27.2858° N	88.3946° E
41	GENO43	AC-39761	khimti	Sikkim	Umchung		W. Sikkim	27.3032° N	88.2072° E
42	GENO44	AC-39762	Jhapaca	Sikkim	Umchung		W. Sikkim	27.3032° N	88.2072° E
43	GENO45	AC-39769	Atte	Sikkim	Soyem	Soyem	N. Sikkim	27.8236° N	88.5565° E
44	GENO46	AC-39770	Tapre	Sikkim	Soyem	Soyem	N. Sikkim	27.8236° N	88.5565° E
45	GENO47	AC-39776	Thima	Sikkim	Chotta Singtam	Saramsa	E. Sikkim	27.8236° N	88.5565° E
46	GENO48	AC-39777	Kal Chanti(s)	Sikkim	Aou Andri	Saramsa	E. Sikkim	18.5158° N	18.5158° N
47	GENO49	AC-39787	Kamla	Maharashtra	Huda	Panvel	Raigarh	18.5158° N	18.5158° N
48	GENO50	AC-39788	Joda	Maharashtra	Dhaulpada	Pen	Raigarh	18.5158° N	18.5158° N
49	GENO51	AC-39789	Karjat-3	Maharashtra	Dhaulpada	Pen	Raigarh	18.5158° N	18.5158° N
50	GENO52	AC-39790	Kankuri	Maharashtra	Dhaulpada	Pen	Raigarh	18.5158° N	18.5158° N
51	GENO53	AC-39791	Bella	Maharashtra	Palitbari	Pen	Raigarh	18.5158° N	18.5158° N
52	GENO54	AC-39794	Karjat-2	Maharashtra	Falash	Ruha	Raigarh	18.5158° N	18.5158° N
53	GENO55	AC-39797	Sarathi	Maharashtra	Medha	Roha	Raigarh	18.5158° N	18.5158° N
54	GENO56	AC-39798	Sonaphal	Maharashtra	Nuaghar	Mangaon	Raigarh	18.5158° N	18.5158° N
55	GENO57	AC-39799	Nakeswar	Maharashtra	Nageobadi	Mahad	Raigarh	18.5158° N	18.5158° N
56	GENO58	AC-39802	RP	Maharashtra	Mukam Khanti	Khed	Ratnagiri	16.9902° N	73.3120° E
57	GENO59	AC-39806	Basumati	Maharashtra	Chingara	Khed	Ratnagiri	16.9902° N	73.3120° E
58	GENO60	AC-39807	Akola	Maharashtra	Chingara	Khed	Ratnagiri	16.9902° N	73.3120° E
59	GENO61	AC-39809	Karjat-14	Maharashtra	Kumbhebe	Dapoli	Ratnagiri	16.9902° N	73.3120° E
60	GENO62	AC-39812	Kolpi	Maharashtra	Asuf	Dapoli	Ratnagiri	16.9902° N	73.3120° E
61	GENO63	AC-39813	Rampal	Maharashtra	Asuf	Dapoli	Ratnagiri	16.9902° N	73.3120° E
62	GENO64	AC-39814	Matri	Maharashtra	Dapoli	Dapoli	Dapoli	17.7677° N	73.1910° E
63	GENO65	AC-39816	Gujuri Samba	Maharashtra	Dabid	Khed	Ratnagiri	16.9902° N	73.3120° E
64	GENO66	AC-39819	Karjat-8	Maharashtra	Kanta	Chiplun	Ratnagiri	16.9902° N	73.3120° E
65	GENO67	AC-39820	Khudia	Maharashtra	Kondamalla	Chiplung	Ratnagiri	16.9902° N	73.3120° E
66	GENO68	AC-39823	Saurav	Maharashtra	Janauli	Kankauli	Sindhudurg	16.3492° N	73.5594° E
67	GENO69	AC-39824	Jyoti	Maharashtra	Verna	Senavalli	Margaon	15.286691 N	73.969780 E
68	GENO70	AC-39825	Walle	Maharashtra	Patradevi	Sawantawadi	Sindhudurg	16.3492° N	73.5594° E
69	GENO71	AC-39826	Mahsura	Maharashtra	Patradevi	Sawantawadi	Sindhudurg	16.3492° N	73.5594° E
70	GENO72	AC-39827	Gouti	Maharashtra	Madkol	Sawantawadi	Sindhudurg	16.3492° N	73.5594° E
71	GENO73	AC-39828	Bombay Mahasuri	Maharashtra	Madkol	Sawantawadi	Sindhudurg	16.3492° N	73.5594° E
72	GENO74	AC-39829	Chitalgam	Maharashtra	Amboli	Amboli	Sindhudurg	16.3492° N	73.5594° E
73	GENO75	AC-39830	Suruti	Maharashtra	Amboli	Amboli	Sindhudurg	16.3492° N	73.5594° E
74	GENO76	AC-39833	Jaya	Maharashtra	Dhangarmola	Azra	Kolhapur	16.7050° N	74.2433° E
75	GENO77	AC-39834	Saat Akra	Maharashtra	Dhangarmola	Azra	Kolhapur	16.7050° N	74.2433° E
76	GENO78	AC-39839	Indrayani	Maharashtra	Karvod	Satara	Satara	17.6805° N	74.0183° E
77	GENO79	AC-39842	Paijam	Tripura	Pachimbadi	Pachimbadi	W.Tripura	23.8997° N	91.4048° E
78	GENO80	AC-39844	Takur bug	Tripura	Debanbazor	Debanbazor	W.Tripura	23.8997° N	91.4048° E
79	GENO81	AC-39845	Bini (s)	Tripura	Chandrapur	Matabari	S.Tripura	23.2317° N	91.5596° E
80	GENO82	AC-39846	Ranjit	Tripura	Chandrapur	Matabari	S.Tripura	23.2317° N	91.5596° E
81	GENO83	AC-39847	Kali khasa (s)	Tripura	Lawgang	Bogafa	S.Tripura	23.2317° N	91.5596° E
82	GENO84	AC-39850	Ghigaj	Tripura	Lawgang	Bogafa	S.Tripura	23.2317° N	91.5596° E
83	GENO85	AC-39851	Kali kasa (s)	Tripura	Lawgang	Bogafa	S.Tripura	23.2317° N	91.5596° E
84	GENO86	AC-39852	Garu	Tripura	Laxmisara	Bogafa	S.Tripura	23.2317° N	91.5596° E
85	GENO87	AC-39853	Karn rung	Tripura	Laxmisara	Bogafa	S.Tripura	23.2317° N	91.5596° E
86	GENO88	AC-39854	Kain chali	Tripura	Laxmanchera	Bogafa	S.Tripura	23.2317° N	91.5596° E
87	GENO89	AC-39855	Kampai	Tripura	Laxmanchera	Bogafa	S.Tripura	23.2317° N	91.5596° E
88	GENO90	AC-39857	kapro	Tripura	Laxmanchera	Bogafa	S.Tripura	23.2317° N	91.5596° E
89	GENO91	AC-39859	Zilong	Tripura	Laxnu Chera	Bogafa	S.Tripura	23.2317° N	91.5596° E
90	GENO92	AC-39860	Paijam(chhota)	Tripura	Howai bari	Howai bari	W.Tripura	23.8997° N	91.4048° E
91	GENO93	AC-39861	Kauli	Tripura	Kungaban		Tripura w	23.8997° N	91.4048° E
92	GENO94	AC-39862	Admachikam	Tripura	W.Kungaban		W.Tripura	23.8997° N	91.4048° E
93	GENO95	AC-39863	Beti	Tripura	Haladia	Mangiakami	Tripura w	23.8997° N	91.4048° E
94	GENO96	AC-39864	Garomalati	Tripura	Atharamara	Mangiakami	W.Tripura	23.8997° N	91.4048° E
95	GENO97	AC-39866	Kalabiron	Tripura	Kakrachhara	Mangiakami	W.Tripura	23.8997° N	91.4048° E
96	GENO98	AC-39867	Maichakca	Tripura	East Laxmipur	Mangiakami	Tripura w	23.8997° N	91.4048° E
97	GENO99	AC-39868	Mamichapa	Tripura	W.kungaban	Kalampur RD	Ranga
98	GENO100	AC-39869	Gabbori	Tripura	W.kungaban	Kalampur RD	W.Tripura	23.8997° N	91.4048° E
99	GENO101	AC-39870	Biran	Tripura	Chaknaghat	Teliamura RD	Tripura w	23.8997° N	91.4048° E
100	GENO102	AC-39871	Khasa	Tripura	Laxmipur	Teliamura	Tripura w	23.8997° N	91.4048° E
101	GENO103	AC-39872	Bini(s)	Tripura	Taranagar	Mohanpur	W.Tripura	23.8997° N	91.4048° E
102	GENO104	AC-39874	Biron	Tripura	W.singicherra	Khawai	W.Tripura	23.8997° N	91.4048° E
103	GENO105	AC-39875	Upahar	Tripura	Gorunagar	Khawai	W.Tripura	23.8997° N	91.4048° E
104	GENO106	AC-39876	Bini	Tripura	Gorunagar	Khawai	W.Tripura	23.8997° N	91.4048° E
105	GENO107	AC-39877	Nagra	Tripura	Gorunagar	Khawai	W.Tripura	23.8997° N	91.4048° E
106	GENO108	AC-39878	Khasa(Black)	Tripura	Goura Nagar	Khawai	W.Tripura	23.8997° N	91.4048° E
107	GENO109	AC-39879	Birun	Tripura	Goura Nagar	Khawai	W.Tripura	23.8997° N	91.4048° E
108	GENO110	AC-39880	Kartik Sal	Tripura	Goura Nagar	Khawai	W.Tripura	23.8997° N	91.4048° E
109	GENO111	AC-39881	Khasa(White)	Tripura	Sonatala	Khawai	W.Tripura	23.8997° N	91.4048° E
110	GENO112	AC-39882	Benni	Tripura	Singichara	Khawai	W.Tripura	23.8997° N	91.4048° E
111	GENO113	AC-39883	Khasa(Black)	Tripura	Guliraibari	Bilasgar	W.Tripura	23.8997° N	91.4048° E
112	GENO114	AC-39885	Red Binni	Tripura	Guliraibari	Bilasgar	W.Tripura	23.8997° N	91.4048° E
113	GENO115	AC-39886	Black Binni	Tripura	Guliraibari	Bilasgar	W.Tripura	23.8997° N	91.4048° E
114	GENO116	AC-39888	Maime Kasana	Tripura	Guliraibari	Bilasgar	W.Tripura	23.8997° N	91.4048° E
115	GENO117	AC-39889	Binni Red	Tripura	Sta.Agri.Dept.	Bisalgarh	W.Tripura	23.8997° N	91.4048° E
116	GENO118	AC-39890	Hari narayan	Tripura	Sta.Agri.Dept.	Agartala	W.Tripura	23.8997° N	91.4048° E
117	GENO119	AC-39891	Gujuri	Gujarat	Sanathal	Sanand	Ahmedabad	23.0225° N	72.5714° E
118	GENO120	AC-39892	Gujarat-70	Gujarat	Sanathal	Sanand	Ahmedabad	23.0225° N	72.5714° E
119	GENO121	AC-39893	Gujuri	Gujarat	Sanathal	Sanand	Ahmedabad	23.0225° N	72.5714° E
120	GENO122	AC-39894	Sandal Basmati (s)	Gujarat	Sanathal	Sanand	Ahmedabad	23.0225° N	72.5714° E
121	GENO123	AC-39895	Sonam (s)	Gujarat	Sanathal	Sanand	Ahmedabad	23.0225° N	72.5714° E
122	GENO124	AC-39896	Jaad	Gujarat	Sanathal	Sanand	Ahmedabad	23.0225° N	72.5714° E
123	GENO125	AC-39898	Kamod Krishna (s)	Gujarat	Sanathal	Sanand	Ahmedabad	23.0225° N	72.5714° E
124	GENO126	AC-39903	Rachki	Gujarat	Ranmalgad	Sanand	Ahmedabad	23.0225° N	72.5714° E
125	GENO127	AC-39904	Lachki	Gujarat	Ranmalgad	Sanand	Ahmedabad	23.0225° N	72.5714° E
126	GENO128	AC-39906	Gujrati Mhsuri	Gujarat	Pipal	Sanand	Ahmedabad	23.0225° N	72.5714° E
127	GENO129	AC-39908	Gujarat-70	Gujarat	Raddo	Kheda	Kheda	22.7507° N	72.6847° E
128	GENO130	AC-39910	Saket	Gujarat	Chhapra	Mehamadabad	Kheda	22.7507° N	72.6847° E
129	GENO131	AC-39911	Central Basmati (s)	Gujarat	Haripurlatha	Mehamadabad	Kheda	22.7507° N	72.6847° E
130	GENO132	AC-39912	Tata	Gujarat	Haripurlatha	Mehamadabad	Kheda	22.7507° N	72.6847° E
131	GENO133	AC-39914	Poigra	Gujarat	Naoppanata	Borse	Anand	22.5645° N	72.9289° E
132	GENO134	AC-39915	Moti	Gujarat	Naoppanata	Borsad	Anand	22.5645° N	72.9289° E
133	GENO135	AC-39916	Sonam (s)	Gujarat	Naoppanata	Borsad	Anand	22.5645° N	72.9289° E
134	GENO136	AC-39919	Gujarat-70	Gujarat	Timba	Khambaqut	Anand	22.5645° N	72.9289° E
135	GENO137	AC-39921	Gujrat 70-1	Gujarat	Masma	Olpad	Surat	21.1702° N	72.8311° E
136	GENO138	AC-39922	Jaya Gujari	Gujarat	Batla	Gandevi	Navsari	20.9467° N	72.9520° E
137	GENO139	AC-39924	Jaya	Gujarat	Druhasana	Valsad	Valsad	20.5992° N	72.9342° E
138	GENO140	AC-39926	Gujarat-4	Gujarat	Chherwada	Valsad	Valsad	20.5992° N	72.9342° E
139	GENO141	AC-39927	Gujarat-3	Gujarat	Parnera	Valsad	Valsad	20.5992° N	72.9342° E
140	GENO142	AC-39929	Kada	Gujarat	Nani Daman	NamVankad	Daman	20.4013° N	72.8575° E
141	GENO143	AC-39930	Karchat	Gujarat	Vaisnoor	Vaisnoor	Nani Daman	20.4013° N	72.8575° E
142	GENO144	AC-39931	Gujarat-11	Gujarat	Vaisnoor	Vaisnoor	Nani Daman	20.4013° N	72.8575° E
143	GENO145	AC-39932	Dangi	Gujarat	Balchandi	Koprada	Valsad	20.5992° N	72.9342° E
144	GENO146	AC-39938	Akada	Gujarat	Asura	Dharampur	Valsad	20.5992° N	72.9342° E
145	GENO147	AC-39939	Mahsuri-1	Gujarat	Asura	Dharampur	Valsad	20.5992° N	72.9342° E
146	GENO148	AC-39943	Bodthadia(s)	Gujarat	Charanwada	Vansda	Navsari	20.9467° N	72.9520° E
147	GENO149	AC-39945	Basmati (s)	Gujarat	Kudkos	Ahwa	Dang	20.8254° N	73.7007° E
148	GENO150	AC-39952	Ghode	Gujarat	Gadvi	Ahwa	Dang	20.8254° N	73.7007° E
149	GENO151	AC-39353	Ambamohar (s)	Gujarat	Gadvi	Ahwa	Dang	20.8254° N	73.7007° E
150	GENO152	AC-39954	Kolam	Gujarat	Gadvi	Ahwa	Dang	20.8254° N	73.7007° E
151	GENO153	AC-39956	Jeeram	Gujarat	Gadvi	Ahwa	Dang	20.8254° N	73.7007° E
152	GENO154	AC-39957	Dabol	Gujarat	Gadvi	Ahwa	Dang	20.8254° N	73.7007° E
153	GENO155	AC-39958	Moti Sathi	Gujarat	Gadvi	Ahwa	Dang	20.8254° N	73.7007° E
154	GENO156	AC-39959	Gorakhnath-509	Gujarat	Gadvi	Ahwa	Dang	20.8254° N	73.7007° E
155	GENO157	AC-39960	Dadri Kalam (s)	Gujarat	Mota Bandarpara	Songadh	Surat	21.1702° N	72.8311° E
156	GENO158	AC-39961	GR-101 (s)	Gujarat	Vyara	Vyara	Surat	21.1702° N	72.8311° E
157	GENO159	AC-39962	GR-102	Gujarat	Vyara	Vyara	Surat	21.1702° N	72.8311° E
158	GENO160	AC-39963	GR-103	Gujarat	Vyara	Vyara	Surat	21.1702° N	72.8311° E
159	GENO161	AC-39964	Narmada	Gujarat	Vyara	Vyara	Surat	21.1702° N	72.8311° E
160	GENO162	AC-39966	Dangir (s)	Gujarat	Mobi	Jagadia	Bharooch	21.7051° N	72.9959° E
161	GENO163	AC-39967	Kulam	Gujarat	Mobi	Jagadia	Bharooch	21.7051° N	72.9959° E
