# Supplementary material for: Blast resistance in Indian rice landraces: Genetic dissection by gene specific markers
Source: PLoS One. 2019 Jan 23;14(1):e0211061. doi: 10.1371/journal.pone.0211061 (PMC6343911; doi:10.1371/journal.pone.0211061)
Supplement: S3 Table — (XLSX) [file pone.0211061.s005.xlsx]

## Sheet: Sheet1
S.No.	Genotype	Q1	Q2	Sub-group	Disease reaction
1	GENO3	0.023	0.977	2	M-Resistant
2	GENO4	0.015	0.985	2	Susceptible
3	GENO5	0.032	0.968	2	Susceptible
4	GENO6	0.956	0.044	1	Susceptible
5	GENO7	0.014	0.986	2	M-Resistant
6	GENO8	0.015	0.985	2	M-Resistant
7	GENO9	0.008	0.992	2	Susceptible
8	GENO10	0.011	0.989	2	Susceptible
9	GENO11	0.01	0.99	2	Susceptible
10	GENO12	0.061	0.939	2	M-Resistant
11	GENO13	0.934	0.066	1	Susceptible
12	GENO14	0.094	0.906	2	Susceptible
13	GENO15	0.01	0.99	2	Susceptible
14	GENO16	0.981	0.019	1	M-Resistant
15	GENO17	0.034	0.966	2	Susceptible
16	GENO18	0.01	0.99	2	Susceptible
17	GENO19	0.015	0.985	2	Susceptible
18	GENO20	0.013	0.987	2	M-Resistant
19	GENO21	0.017	0.983	2	Susceptible
20	GENO22	0.007	0.993	2	M-Resistant
21	GENO23	0.011	0.989	2	M-Resistant
22	GENO24	0.006	0.994	2	M-Resistant
23	GENO25	0.019	0.981	2	Resistant
24	GENO26	0.011	0.989	2	M-Resistant
25	GENO27	0.015	0.985	2	Resistant
26	GENO28	0.02	0.98	2	Resistant
27	GENO29	0.008	0.992	2	Susceptible
28	GENO30	0.021	0.979	2	M-Resistant
29	GENO31	0.016	0.984	2	M-Resistant
30	GENO32	0.008	0.992	2	Susceptible
31	GENO33	0.063	0.937	2	M-Resistant
32	GENO34	0.005	0.995	2	M-Resistant
33	GENO35	0.005	0.995	2	M-Resistant
34	GENO36	0.005	0.995	2	Resistant
35	GENO37	0.018	0.982	2	Susceptible
36	GENO38	0.348	0.652	2	M-Resistant
37	GENO39	0.009	0.991	2	Resistant
38	GENO40	0.008	0.992	2	Resistant
39	GENO41	0.005	0.995	2	M-Resistant
40	GENO42	0.047	0.953	2	Susceptible
41	GENO43	0.017	0.983	2	Resistant
42	GENO44	0.01	0.99	2	Resistant
43	GENO45	0.005	0.995	2	M-Resistant
44	GENO46	0.008	0.992	2	Susceptible
45	GENO47	0.382	0.618	2	M-Resistant
46	GENO48	0.009	0.991	2	M-Resistant
47	GENO49	0.078	0.922	2	Susceptible
48	GENO50	0.987	0.013	1	Susceptible
49	GENO51	0.987	0.013	1	M-Resistant
50	GENO52	0.994	0.006	1	M-Resistant
51	GENO53	0.93	0.07	1	Susceptible
52	GENO54	0.985	0.015	1	Resistant
53	GENO55	0.974	0.026	1	Susceptible
54	GENO56	0.993	0.007	1	Susceptible
55	GENO57	0.976	0.024	1	Susceptible
56	GENO58	0.986	0.014	1	Resistant
57	GENO59	0.991	0.009	1	M-Resistant
58	GENO60	0.994	0.006	1	Resistant
59	GENO61	0.993	0.007	1	M-Resistant
60	GENO62	0.994	0.006	1	M-Resistant
61	GENO63	0.989	0.011	1	Susceptible
62	GENO64	0.142	0.858	2	Susceptible
63	GENO65	0.026	0.974	2	Susceptible
64	GENO66	0.991	0.009	1	Susceptible
65	GENO67	0.991	0.009	1	Susceptible
66	GENO68	0.981	0.019	1	M-Resistant
67	GENO69	0.989	0.011	1	Resistant
68	GENO70	0.986	0.014	1	M-Resistant
69	GENO71	0.981	0.019	1	Susceptible
70	GENO72	0.968	0.032	1	M-Resistant
71	GENO73	0.944	0.056	1	Susceptible
72	GENO74	0.972	0.028	1	M-Resistant
73	GENO75	0.984	0.016	1	Susceptible
74	GENO76	0.988	0.012	1	Resistant
75	GENO77	0.971	0.029	1	Susceptible
76	GENO78	0.993	0.007	1	Susceptible
77	GENO79	0.968	0.032	1	M-Resistant
78	GENO80	0.937	0.063	1	Susceptible
79	GENO81	0.046	0.954	2	M-Resistant
80	GENO82	0.021	0.979	2	M-Resistant
81	GENO83	0.031	0.969	2	Susceptible
82	GENO84	0.008	0.992	2	Susceptible
83	GENO85	0.017	0.983	2	M-Resistant
84	GENO86	0.945	0.055	1	M-Resistant
85	GENO87	0.027	0.973	2	M-Resistant
86	GENO88	0.844	0.156	1	M-Resistant
87	GENO89	0.009	0.991	2	M-Resistant
88	GENO90	0.006	0.994	2	M-Resistant
89	GENO91	0.043	0.957	2	Susceptible
90	GENO92	0.98	0.02	1	M-Resistant
91	GENO93	0.958	0.042	1	Susceptible
92	GENO94	0.02	0.98	2	Susceptible
93	GENO95	0.011	0.989	2	Susceptible
94	GENO96	0.016	0.984	2	Resistant
95	GENO97	0.019	0.981	2	Susceptible
96	GENO98	0.019	0.981	2	Susceptible
97	GENO99	0.016	0.984	2	Susceptible
98	GENO100	0.013	0.987	2	M-Resistant
99	GENO101	0.009	0.991	2	M-Resistant
100	GENO102	0.654	0.346	1	Resistant
101	GENO103	0.022	0.978	2	M-Resistant
102	GENO104	0.047	0.953	2	Susceptible
103	GENO105	0.029	0.971	2	Resistant
104	GENO106	0.013	0.987	2	Susceptible
105	GENO107	0.015	0.985	2	Susceptible
106	GENO108	0.008	0.992	2	M-Resistant
107	GENO109	0.396	0.604	2	Resistant
108	GENO110	0.023	0.977	2	M-Resistant
109	GENO111	0.973	0.027	1	M-Resistant
110	GENO112	0.981	0.019	1	M-Resistant
111	GENO113	0.007	0.993	2	M-Resistant
112	GENO114	0.012	0.988	2	Susceptible
113	GENO115	0.939	0.061	1	Susceptible
114	GENO116	0.975	0.025	1	Susceptible
115	GENO117	0.961	0.039	1	M-Resistant
116	GENO118	0.282	0.718	2	Susceptible
117	GENO119	0.948	0.052	1	Susceptible
118	GENO120	0.064	0.936	2	M-Resistant
119	GENO121	0.009	0.991	2	Susceptible
120	GENO122	0.973	0.027	1	M-Resistant
121	GENO123	0.97	0.03	1	M-Resistant
122	GENO124	0.423	0.577	AD	M-Resistant
123	GENO125	0.784	0.216	1	M-Resistant
124	GENO126	0.989	0.011	1	Susceptible
125	GENO127	0.989	0.011	1	Susceptible
126	GENO128	0.979	0.021	1	M-Resistant
127	GENO129	0.99	0.01	1	Susceptible
128	GENO130	0.994	0.006	1	M-Resistant
129	GENO131	0.994	0.006	1	M-Resistant
130	GENO132	0.039	0.961	2	M-Resistant
131	GENO133	0.577	0.423	AD	M-Resistant
132	GENO134	0.98	0.02	1	M-Resistant
133	GENO135	0.986	0.014	1	Susceptible
134	GENO136	0.99	0.01	1	M-Resistant
135	GENO137	0.989	0.011	1	Susceptible
136	GENO138	0.651	0.349	1	Resistant
137	GENO139	0.111	0.889	2	Susceptible
138	GENO140	0.794	0.206	1	Susceptible
139	GENO141	0.235	0.765	2	Susceptible
140	GENO142	0.014	0.986	2	M-Resistant
141	GENO143	0.994	0.006	1	Susceptible
142	GENO144	0.262	0.738	2	Susceptible
143	GENO145	0.026	0.974	2	M-Resistant
144	GENO146	0.019	0.981	2	Susceptible
145	GENO147	0.016	0.984	2	M-Resistant
146	GENO148	0.356	0.644	2	Susceptible
147	GENO149	0.294	0.706	2	Susceptible
148	GENO150	0.027	0.973	2	M-Resistant
149	GENO151	0.912	0.088	1	M-Resistant
150	GENO152	0.035	0.965	2	Susceptible
151	GENO153	0.048	0.952	2	Resistant
152	GENO154	0.078	0.922	2	Susceptible
153	GENO155	0.019	0.981	2	M-Resistant
154	GENO156	0.064	0.936	2	Susceptible
155	GENO157	0.967	0.033	1	Resistant
156	GENO158	0.277	0.723	2	M-Resistant
157	GENO159	0.315	0.685	AD	Susceptible
158	GENO160	0.067	0.933	2	M-Resistant
159	GENO161	0.171	0.829	2	M-Resistant
160	GENO162	0.986	0.014	1	Resistant
161	GENO163	0.27	0.73	2	M-Resistant
